# Supplementary material for: Integrating Machine Learning and Dynamic Bayesian Networks to Identify the Factors Associated with Subsequent Intrapulmonary Metastasis Classification After Initial Single Primary Lung Cancer
Source: Cancers (Basel). 2026 Apr 8;18(8):1185. doi: 10.3390/cancers18081185 (PMC13114358; doi:10.3390/cancers18081185)
Supplement: Supplementary file 1 [file cancers-18-01185-s001.zip]

Archive with 1 entries (1 files):
- cancers-4220874-supplementary.pdf
